# Supplementary material for: Differential Expression of tRNA-Derived Small RNA Markers of Antidepressant Response and Functional Forecast of Duloxetine in MDD Patients
Source: Genes (Basel). 2025 Jan 27;16(2):162. doi: 10.3390/genes16020162 (PMC11855652; doi:10.3390/genes16020162)
Supplement: Supplementary file 1 [file genes-16-00162-s001.zip]

Archive with 1 entries (1 files):
- genes-3374126-supplementary.pdf
